# Supplementary material for: Facile Synthesis of Novel Conducting Copolymers Based on N-Furfuryl Pyrrole and 3,4-Ethylenedioxythiophene with Enhanced Optoelectrochemical Performances Towards Electrochromic Application
Source: Molecules. 2024 Dec 26;30(1):42. doi: 10.3390/molecules30010042 (PMC11721796; doi:10.3390/molecules30010042)
Supplement: Supplementary file 1 [file molecules-30-00042-s001.zip]

Archive with 1 entries (1 files):
- molecules-3308765-supplementary.pdf
